# Supplementary material for: PredPRBA: Prediction of Protein-RNA Binding Affinity Using Gradient Boosted Regression Trees
Source: Front Genet. 2019 Aug 2;10:637. doi: 10.3389/fgene.2019.00637 (PMC6688581; doi:10.3389/fgene.2019.00637)
Supplement: Supplementary file 1 [file Table_1.xls]

## Sheet: Sheet1
	PDB ID	Class	Protein name	RNA name	pH	T(k)	Experimental Kd(mol)	Experimental △G（kcal/mol)	PubMed
1	1A9N_AB:Q	complexes with single-stranded RNA	spliceosomal U2B"-U2A' protein complex	U2 snRNA hairpin IV	pH 7.4	298	2e-10	-13.23	9814759
2	1JBS_AB:CD	complexes with single-stranded RNA	Aspergillus restrictus restrictocin	29-mer sarcin/ricin domain RNA analog	unstated	310	5.83e-09	-11.638	21417210
3	1K8W_A:B	complexes with single-stranded RNA	Escherichia coli tRNA Pseudouridine Synthase B	5'-R(*GP*GP*CP*AP*AP*CP*GP*GP*UP*(FHU)P*CP*GP*AP*UP*CP*CP*CP*GP*UP*UP*GP*C)-3'	unstated	310	7e-07	-8.699	24371284
4	1KNZ_AB:W	complexes with single-stranded RNA	Simian rotavirus A NSP3 RNA binding domain	Rotaviruses mRNA 3' end	pH 7.4	298	3.33e-11	-14.29	11792322
5	1KQ2_AB:R	complexes with single-stranded RNA	Host factor for Q beta	RNA AUUUUUG	pH 7.0	298	5.6e-08	-9.89	12093755
6	1RLG_A:C	complexes with single-stranded RNA	Archaeoglobus fulgidus 50S ribosomal protein L7Ae	archaeal box C/D RNA	pH 7.0	277	5e-09	-10.52	11842104
7	1WSU_A:E	complexes with single-stranded RNA	elongation factor SelB	SECIS mRNA	pH 6.0	298	1e-06	-8.18	15665870
8	1ZDI_ABC:RS	complexes with single-stranded RNA	Escherichia phage MS2 PROTEIN (RNA BACTERIOPHAGE MS2 COAT PROTEIN)	RNA (5'-R(*AP*CP*AP*UP*GP*AP*GP*GP*AP*UP*UP*AP*CP*CP*CP*AP*U P*GP*U)-3')	unstated	277	3e-09	-10.763	16380130
9	2A8V_ABC:DE	complexes with single-stranded RNA	Escherichia coli RNA BINDING DOMAIN OF RHO TRANSCRIPTION TERMINATION FACTOR	5'-R(P*CP*CP*C)-3' 5'-R(P*CP*CP*CP*CP*CP*C)-3'	unstated	303	5e-06	-7.323	8632473
10	2RRA_A:B	complexes with single-stranded RNA	Human Transformer2-β	5'-R(*GP*AP*AP*GP*AP*A)-3'	pH 7	298	1.5e-06	-7.94119	20926394
11	3AEV_B:C	complexes with single-stranded RNA	Archaeal Dim2-Like Protein	RNA (5'-R(*GP*GP*AP*UP*CP*AP*CP*CP*UP*CP*C)-3')	pH 8.5	298	5.4e-09	-11.2733	20363226
12	3BX2_A:C	complexes with single-stranded RNA	Puf4 RNA binding domain	HO endonuclease RNA 3' UTR recognition sequence	pH 7.5	277	1.36e-08	-9.97043	18327269
13	3GPQ_ABCD:EF	complexes with single-stranded RNA	Chikungunya virus Non-structural protein 3	RNA (5'-R(*AP*AP*A)-3')	unstated	277	2.29e-05	-5.86	28143925
14	3K49_A:B	complexes with single-stranded RNA	Puf3 RNA binding domain	Cox17 RNA 3' UTR recognition sequence site B	pH 7.4	277	3.1e-10	-12.0518	19918084
15	3K62_A:B	complexes with single-stranded RNA	Fem-3 mRNA-binding factor 2	gld-1 FBEb	pH 7.4	277	1.27e-07	-8.74066	19901328
16	3MDG_AB:C	complexes with single-stranded RNA	Human Cleavage and polyadenylation specificity factor subunit 5	RNA UUGUAU	pH 8.0	310	7.5e-06	-7.26951	20479262
17	3NMR_A:B	complexes with single-stranded RNA	CUGBP1 RRM1/2	12-nt RNA sequences：GUUGUUUUGUUU	pH 7.0	298	6.5e-07	-8.4364	20947024
18	3SN2_A:B	complexes with single-stranded RNA	Oryctolagus cuniculus Cytoplasmic aconitate hydratase	transferrin receptor iron regulatory element B RNA	unstated	310	1.76e-11	-15.2	23806658
19	4F3T_A:R	complexes with single-stranded RNA	Homo sapiens Protein argonaute-2	RNA (5'-R(P*UP*AP*AP*AP*GP*UP*GP*CP*UP*UP*AP*UP*AP*GP*UP*G*CP*AP*GP*G)-3')	unstated	291	1.78e-07	-8.955	Wu, Baixing, et al. bioRxiv (2017)
20	4G0A_AB:EF	complexes with single-stranded RNA	Rotavirus A Non-structural protein 2	RNA (5'-R(P*GP*GP*U)-3')	unstated	293	3.56e-08	-9.95	22811529
21	4I67_A:B	complexes with single-stranded RNA	Thermus thermophilus Heat resistant RNA dependent ATPase	5'-R(P*GP*GP*GP*(RPC))-3'	unstated	298	5e-07	-8.561	23625962
22	1DFU_P:MN	complexes with duplex RNA	Escherichia coli RIBOSOMAL PROTEIN L25	5S RRNA	unstated	298	1.4e-10	-13.388	25365493
23	1FEU_AD:BC	complexes with duplex RNA	Thermus thermophilus 50S RIBOSOMAL PROTEIN L25	19 NT FRAGMENT OF 5S RRNA 21 NT FRAGMENT OF 5S RRNA	unstated	273	9e-08	-8.769	15718233
24	1MMS_AB:CD	complexes with duplex RNA	Thermotoga maritima PROTEIN (RIBOSOMAL PROTEIN L11)	23S RIBOSOMAL RNA	pH 7.5	298	1.2e-07	-9.43689	12954336
25	1HQ1_A:B	complexes with duplex RNA	Escherichia coli SRP protein C terminal domain	4.5S RNA Domain IV	pH 7.5	298	3.33e-11	-14.2867	11243816
26	1OOA_A:C	complexes with duplex RNA	NF- B (p50)2	RNA aptamer	pH 7.5	298	5.4e-09	-11.2733	12886018
27	1RPU_AB:CD	complexes with duplex RNA	Carnation Italian ringspot virus 19 kDa protein	5'-R(P*CP*GP*UP*AP*CP*GP*CP*GP*UP*CP*AP*CP*GP*CP*GP*UP*AP*CP*GP*UP*U)-3'	unstated	310	2.1e-10	-13.678	21819044
28	1S03_H:A	complexes with duplex RNA	Escherichia coli 30S ribosomal protein S8	Escherichia coli spc operon mRNA	pH 7.6	313	1.6e-07	-9.73296	15146079
29	1T0K_A:CD	complexes with duplex RNA	Escherichia coli Maltose-binding periplasmic protein	5'-R(*GP*AP*CP*CP*GP*GP*AP*GP*UP*GP*UP*CP*C)-3'5'-R(*G*GP*AP*CP*GP*CP*AP*GP*AP*GP*AP*UP*GP*GP*UP*C)-3'	unstated	310	3e-08	-10.632	19460470
30	1WNE_A:BC	complexes with duplex RNA	Foot-and-mouth disease virus - type C RNA-dependent RNA polymerase	5'-R(*CP*AP*UP*GP*GP*GP*CP*C)-3'5'-R(*GP*GP*CP*CP*C)-3'	unstated	306	4.4e-05	-6.078	25903341
31	1YTU_A:CD	complexes with duplex RNA	Archaeoglobus fulgidus piwi protein	21 mer siRNA	pH 7.5	298	1.9e-07	-9.16476	15800629
32	2ANN_A:B	complexes with duplex RNA	Homo sapiens Nova-1 KH1/KH2	25-nt RNA hairpin	pH 7.7	298	4.2e-07	-8.69502	21742260
33	2I91_A:CD	complexes with duplex RNA	Xenopus laevis Ro autoantigen	misfolded pre-5S rRNA	pH 7.5	298	3.2e-07	-8.85606	17041599
34	2JPP_AB:C	complexes with duplex RNA	RsmE protein a homodimer of 64 residues	20-nucleotide hcnA sequence	pH 8.0	298	8.5e-08	-9.64109	17704818
35	2PJP_A:B	complexes with duplex RNA	Escherichia coli SelB mRNA-binding domain	SECIS RNA	pH 6.0	298	3e-10	-12.9849	17537456
36	2QUX_AB:C	complexes with duplex RNA	PP7 bacteriophage coat protein dimer	25-mer RNA hairpin	pH 7.5	295	1.26e-09	-12.0129	18066080
37	2ZI0_A:CD	complexes with duplex RNA	Tomato aspermy virus protein 2b	siRNA	pH 7.4	298	7.5e-08	-9.71521	18600235
38	2ZKO_AB:CD	complexes with duplex RNA	Human influenza virus A NS1 protein RNA-binding domain	21nt siRNA duplex	pH 7.4	293	1.25e-06	-7.91411	18813227
39	3DD2_HL:B	complexes with duplex RNA	human thrombin	Toggle-25t RNA aptamer	pH 7.4	310	2.8e-09	-12.1319	11735341
40	3EQT_AB:CD	complexes with duplex RNA	Human LGP2 C-terminal domain	dsRNA：GCGCGCGC	pH 7.5	298	1.05e-07	-9.51596	19278996
41	3IAB_AB:R	complexes with duplex RNA	Eukaryotic ribonucleases P/MRP protein	RNase MRP RNA P3 domain	pH 7.5	303	1.1e-07	-9.64761	17717080
42	3L25_AB:CF	complexes with duplex RNA	Ebola viral protein 35 interferon inhibitory domain	8 bp dsRNA: CGCAUGCP	pH 7.0	298	5e-07	-8.59177	20081868
43	3MOJ_B:A	complexes with duplex RNA	Bacillus subtilis ATP-dependent RNA helicase dbpA	RNA (69-MER)	unstated	277	5.4e-11	-12.967	20673833
44	3O3I_X:A	complexes with duplex RNA	human Hiwi1 PAZ domain	RNA 14-mer 2'-OH	pH 8.0	298	1.66e-05	-6.51762	21193640
45	3OL6_A:BC	complexes with duplex RNA	Human poliovirus 1 Polymerase	RNA (5'-R(*AP*AP*GP*UP*CP*UP*CP*CP*AP*GP*GP*UP*CP*UP*CP*UP*CP*GP*UP*CP*CP*GP*GP*AP*AP*A)-3')	unstated	298	4.9e-06	-7.214	22321798
46	3UZS_A:C	complexes with duplex RNA	Beta-adrenergic receptor kinase 1	C13.28 RNA Aptamer	unstated	277	9.1e-08	-8.892	22727813
47	3VYX_A:BC	complexes with duplex RNA	Homo sapiens ATP-dependent RNA helicase A	RNA (5'-R(P*GP*CP*GP*CP*GP*CP*GP*CP*GP*C)-3')	unstated	298	1.36e-05	-6.612	23361462
48	3VYY_A:CD	complexes with duplex RNA	Homo sapiens ATP-dependent RNA helicase A	RNA (5'-R(*GP*CP*GP*CP*GP*CP*GP*CP*GP*C)-3')	unstated	298	1.36e-05	-6.612	23361462
49	3WBM_AB:XY	complexes with duplex RNA	Sulfolobus shibatae DNA/RNA-binding protein Alba 1	RNA (25-MER)	pH 8.5	295	4e-08	-9.95	24307170
50	4ERD_A:CD	complexes with duplex RNA	Tetrahymena telomerase protein p65	stem IV of telomerase RNA	pH 7.0	298	1.01e-07	-9.53896	22705372
51	4NGB_A:B	complexes with duplex RNA	Homo sapiens Endoribonuclease Dicer	5'-R(*GP*CP*GP*AP*AP*UP*UP*CP*GP*CP*UP*U)-3'	unstated	298	1.9e-08	-10.49	24486018
52	4OOG_AB:D	complexes with duplex RNA	Saccharomyces cerevisiae Ribonuclease 3	34-mer RNA	unstated	303	1.47e-06	-8.057	24703949
53	5AWH_AB:CE	complexes with duplex RNA	Rhodobacter sphaeroides Uncharacterized protein	RNA (5'-D(P*UP*UP*AP*CP*AP*AP*CP*CP*UP*AP*CP*UP*AP*CP*CP*UP*CP*G)-3')	unstated	298	9.1e-10	-12.283	27325485
54	5E3H_A:BC	complexes with duplex RNA	Homo sapiens Probable ATP-dependent RNA helicase DDX58	RNA (5'-R(*CP*GP*AP*CP*GP*CP*UP*AP*GP*CP*GP*U)-3')	unstated	298	2.5e-08	-10.328	25217590
55	5UDZ_AB:VW	complexes with duplex RNA	Homo sapiens Protein lin-28 homolog A	let-7f-1 pre-element	unstated	310	9.2e-08	-9.944	28297670
56	1ASZ_AB:RS	complexes with tRNA	Saccharomyces cerevisiae ASPARTYL-tRNA SYNTHETASE	T-RNA (75-MER)	pH 7.5	298	3e-08	-10.2578	8313877
57	1B23_P:R	complexes with tRNA	Thermus aquaticus ELONGATION FACTOR TU	CYSTEINYL TRNA	unstated	277	1.6e-08	-9.845	17489561
58	1N78_AB:CD	complexes with tRNA	Thermus thermophilus Glutamyl-tRNA synthetase	tRNA(Glu)	unstated	298	5e-05	-5.843	Aiming Ren et al,2015
59	1O0B_A:B	complexes with tRNA	Escherichia coli Glutaminyl-tRNA synthetase	Glutaminyl tRNA	unstated	310	1.1e-09	-12.661	19128026
60	1U0B_B:A	complexes with tRNA	Escherichia coli cysteinyl tRNA	Cysteinyl-tRNA synthetase	unstated	298	2.7e-07	-8.924	15489861
61	2ZZN_A:C	complexes with tRNA	Methanocaldococcus jannaschii Trm5	Methanocaldococcus jannaschii tRNA Cys	pH 8.0	328	7e-07	-9.2374	20980671
62	3AM1_A:B	complexes with tRNA	Methanocaldococcus jannaschii L-seryl-tRNA(Sec) kinase	ASL-truncated tRNA	unstated	273	3.9e-08	-9.221	20870747
63	4AQ7_AD:BE	complexes with tRNA	Escherichia coli LEUCINE--TRNA LIGASE	E. COLI TRNALEU UAA ISOACCEPTOR	unstated	298	1.3e-09	-12.073	25450019
64	1EC6_A:D	complexes with RNA loop structure	Human Nova-2 KH3 k-homology RNA-binding domain	20-mer RNA hairpin	unstated	277	5e-07	-7.98631	10811881
65	1L1C_AB:C	complexes with RNA loop structure	Transcription antiterminator licT	licT mRNA antiterminator hairpin	pH 8.0	298	1.1e-08	-10.852	10610766
66	1RKJ_A:B	complexes with RNA loop structure	Mesocricetus auratus nucleolin RNA binding domain 12	a natural pre-rRNA target, b2NRE	pH 8.0	293	1.1e-06	-7.98854	15033352
67	1ZHO_A:B	complexes with RNA loop structure	50S ribosomal protein L1	mRNA	pH 7.5	288	1.65e-08	-10.2558	16330048
68	2L3C_A:B	complexes with RNA loop structure	Adar2 Dsrbm1	GluR-2 USL Rna	pH 7.0	283	0.00000033	-8.39298	20946981
69	2R8S_HL:R	complexes with RNA loop structure	Fab2 protein	P4-P6 RNA ribozyme domain	pH 7.3	298	5.1e-08	-9.9436	18162543
70	3IRW_P:R	complexes with RNA loop structure	U1 small nuclear ribonucleoprotein A	c-di-GMP Riboswitch	unstated	293	9.1e-10	-12.077	Vorgelegt von Leonhard Jakob et al.,2016
71	3V7E_A:C	complexes with RNA loop structure	Bacillus subtilis YbxF	SAM-I riboswitch aptamer with an engineered helix P3	unstated	310	2.68e-07	-9.32192	22355167
72	5EV1_A:B	complexes with RNA loop structure	Splicing factor U2AF 65 kDa subunit	DNA/RNA (5'-R(*UP*UP*U)-D(P*UP*UP*(BRU)P*U)-R(P*UP*U)-3')	unstated	296	3.3e-07	-8.803	26952537
73	4BS2_A:B	complexes with small RNA fragment	Homo sapiens TAR DNA-BINDING PROTEIN 43	5'-R(*GP*UP*GP*UP*GP*AP*AP*UP*GP*AP*AP*UP)-3'	unstated	298	2.26e-08	-10.388	24240615
74	4CIO_A:B	complexes with small RNA fragment	Caenorhabditis elegans PROTEIN SUP-12, ISOFORM A	5'-R(*GP*GP*UP*GP*UP*GP*CP)-3'	unstated	298	6.9e-09	-11.088	25183497
75	4CSF_A:a	complexes with small RNA fragment	Toscana virus NUCLEOPROTEIN	RNA (5'-R(*UP*GP*UP*GP*UP*UP*UP*CP*UP)-3')	unstated	281	2.2e-07	-8.529	24688060
76	4MDX_AB:C	complexes with small RNA fragment	Bacillus subtilis mRNA interferase EndoA	RNA, mRNA	unstated	298	6.4e-08	-9.774	24120662
77	4NKU_AB:DH	complexes with small RNA fragment	Schizosaccharomyces pombe Poly(A) RNA polymerase protein cid1	5'-R(*AP*U)-3'	unstated	277	1.08e-06	-7.535	24486018
78	4NL3_DA:RZ	complexes with small RNA fragment	Listeria monocytogenes serovar 1/2a Protein hfq	5'-R(*UP*UP*UP*UP*UP*U)-3'	unstated	295	2.7e-09	-11.524	25150227
79	4PMW_AB:CD	complexes with small RNA fragment	Mus musculus RING finger protein unkempt homolog DIS3-like exonuclease 2	U-U-U-U-U-U-U-U-U-U-U-U-U-U	unstated	303	9e-12	-15.259	25119025
80	4R3I_A:B	complexes with small RNA fragment	Homo sapiens YTH domain-containing protein 1	RNA (5'-R(*GP*GP*(6MZ)P*CP*U)-3')	unstated	298	2.2e-05	-6.328	25242552
81	5DNO_A:B	complexes with small RNA fragment	Schizosaccharomyces pombe YTH domain-containing protein mmi1	RNA (5'-R(*CP*UP*UP*AP*AP*AP*C)-3')	unstated	298	4.4e-07	-8.636	26673708
82	5EN1_A:B	complexes with small RNA fragment	Homo sapiens Heterogeneous nuclear ribonucleoproteins A2/B1	RNA (5'-R(*AP*GP*GP*AP*CP*UP*G)-3')	unstated	298	1.15e-07	-9.428	Wu, Baixing, et al. bioRxiv (2017)
83	5IP2_BCA:E	complexes with small RNA fragment	Tomato spotted wilt virus Nucleoprotein	RNA (5'-R(P*UP*UP*UP*UP*UP*UP*UP*UP*UP*UP*UP*UP*UP*UP*UP*UP*UP*UP*U)-3')	unstated	298	1.59e-07	-9.237	25540203
84	1WWD_A:B	Miscellaneous	Moloney murine leukemia virus nucleocapsid protein	MLV encapsidation signal RNA (sequence AACAGU)	pH 7.0	303	2.5e-07	-9.15329	15751950
85	1ZH5_AB:CD	Miscellaneous	Homo sapiens Lupus La protein	5'-R(*UP*GP*CP*UP*GP*UP*UP*UP*U)-3'	unstated	277	7e-09	-10.299	16387655
86	2BX2_L:R	Miscellaneous	Escherichia coli RIBONUCLEASE E	RNA (5'-R(*UP*UP*UP*AP*CP*AP*GP*UP*AP*UP*UP* UP*GP*UP*U)-3')	unstated	310	2e-07	-9.468	16237448
87	2ERR_A:B	Miscellaneous	Human Ataxin-2-binding protein 1	RNA:UGCAUGU	pH 7.4	298	1.09e-09	-12.2209	16362037
88	2IHX_A:B	Miscellaneous	cognate RSV nucleocapsid protein (NC)	muPsi RNA	pH 7.0	303	1.9e-09	-12.0914	15907938
89	2IX1_A:B	Miscellaneous	Escherichia coli EXORIBONUCLEASE 2	5'-D(*AP*AP*AP*AP*AP*AP*AP*AP*AP*AP *AP*AP*A)-3'	unstated	277	6.48e-09	-10.341	18337246
90	2KG1_A:B	Miscellaneous	the third qRRM of hnRNP F	RNA:AGGGAU	pH 7.0	303	4.2e-07	-8.84091	20526337
91	2M8D_B:A	Miscellaneous	Homo sapiens Serine/arginine-rich splicing factor 1	RNA (5'-R(*UP*GP*AP*AP*GP*GP*AP*C)-3')	unstated	313	8e-07	-8.7	23836656
92	2RQC_A:B	Miscellaneous	Human CUG-binding protein 1 RRM3.	RNA:(UG)3	pH 7.0	303	2.5e-07	-9.15329	19553194
93	2X1A_A:B	Miscellaneous	mRNA 3'-end-processing protein Rna15	5 nt RNA：GUUGU	pH 8.0	298	5.88e-06	-7.13222	20097654
94	2XGJ_AB:CD	Miscellaneous	Saccharomyces cerevisiae ATP-DEPENDENT RNA HELICASE DOB1	RNA (5'-(*AP*AP*AP*AP*A)-3')	unstated	303	2.8e-06	-7.671	25414331
95	2XS2_A:B	Miscellaneous	DELETED IN AZOOSPERMIA-LIKE	RNA, UUGUUCUU	pH 7.5	298	3.82e-08	-10.1147	22021443
96	2Y8W_A:B	Miscellaneous	Thermus thermophilus CSE3	5'-R(*UP*CP*CP*CP*CP*AP*CP*GP*CP*GP*UP*GP*UP*GP *GP*GP*DGP*AP*UP*G)-3'	unstated	338	3.6e-09	-13.012	21572442
97	3R2C_A:R	Miscellaneous	Aquifex aeolicus NusB	RNA:GGCUCCUUGGCA	unstated	298	1.6e-08	-10.6301	21652641
98	4B8T_A:B	Miscellaneous	human KSRP protein	an AGGGU RNA	pH 7.4	298	5.9e-06	-7.13021	23142982
99	4ED5_A:D	Miscellaneous	Hu antigen R RRM1/2	5'-R(*A*UP*UP*UP*UP*UP*AP*UP*UP*UP*U)-3' 11-base RNA	pH 8.0	293	1.69e-07	-9.07918	23519412
100	4JVH_A:D	Miscellaneous	Homo sapiens Protein quaking	RNA (5'-R(*UP*UP*CP*AP*CP*UP*AP*AP*CP*AP*A)-3')	unstated	298	7e-08	-9.721	23630077
101	4Q9Q_H:R	Miscellaneous	Fab BL3-6, HEAVY CHAIN Fab BL3-6, LIGHT CHAIN	Spinach RNA aptamer	unstated	310	1.18e-09	-12.618	26400180
102	4YVI_AB:C	Miscellaneous	Haemophilus influenzae tRNA (guanine-N(1)-)-methyltransferase	tRNA	unstated	310	4.4e-07	-8.984	27571175
103	5ELK_A:R	Miscellaneous	Mus musculus RING finger protein unkempt homolog	RNA	unstated	298	2.2e-07	-9.045	26641712
